# Supplementary material for: Nationwide Patterns and Predictors of Sick Leave Among Healthcare Workers in Kuwait, 2022
Source: Healthcare (Basel). 2026 Mar 18;14(6):758. doi: 10.3390/healthcare14060758 (PMC13027212; doi:10.3390/healthcare14060758)
Supplement: Supplementary file 1 [file healthcare-14-00758-s001.zip]

Archive with 1 entries (1 files):
- healthcare-4177891-supplementary.pdf
